# Supplementary material for: HES1 is a novel downstream modifier of the SHH-GLI3 Axis in the development of preaxial polydactyly
Source: PLoS Genet. 2021 Dec 20;17(12):e1009982. doi: 10.1371/journal.pgen.1009982 (PMC8726490; doi:10.1371/journal.pgen.1009982)
Supplement: S1 Data — (XLSX) [file pgen.1009982.s012.xlsx]

## Sheet: Figure 1B
	WT	Prx1CreRosahes1f/f
	5	6
	5	5
	5	5
	5	6
	5	6			NO OF DIGITS	WT	Hes1GOF
	5	6			4	0	0
	5	6			5	100	8.8
	5	6			5.5	0	8.8
	5	5			6	0	70.5
	5	6			6.5	0	11.7
	5	6			7	0	0
	5	7
	5	6
	5	6
	5	5.5
	5	6
	5	5.5
	5	5.5
	5	6
	5	6
	5	6
	5	6.5
	5	6
	5	6
	5	6
	5	6
	5	6.5
	5	6
	5	6.6
	5	6
	5	6
	5	6
	5	6
	5	6

## Sheet: Figure 1E
Willd type
Digit identity	1				2				3				4				5
Digit length	0.97619	1.125	1.36364	1.10638	3.85714	4.175	4.61364	3.89362	4.71429	4.875	5.38636	4.55319	4.54762	4.825	5.13636	4.19149	2.95238	2.95	3.5	2.89362
Hes1GOF
	1				2				3				4				5				Ext
Digit Length	1.2	1.32075	1.32308	1.26316	3.225	3.41509	3.16923	3.68421	3.975	4.01887	3.53846	4	3.95	3.83019	3.58461	3.80702	2.85	2.5283	2.55846	2.59649	2.65	2.75472	2.75385	1.99737

## Sheet: Figure 2B 2C
% BRDU INCORPORATION		WT			HES1GOF
	Apical zone	20.29	20.86	20.45	47	41.38	39.33
% BRDU INCORPORATION		WT			HES1GOF
	Anterior	15.66	13.87	13.03	29.83	27.11	30.15

## Sheet: Figure 2D
Gene Name	WT								HES1GOF
Cdk2	1.1933	1.1574	0.724042	1.02					2.14142	4.67692	3.75735	1.5
Cdk4	1.1853	0.518775	1.62627	1.01					6.03095	5.7726	4.63759	1.6
Cdk6	0.752115	1.35822	0.978913	1.18	0.98	1.09			2.66177	2.89521	2.25568	1.904	1.6	1.923
Cdkn1b	0.967264	0.737741	1.40136	1.02					0.380171	0.480171	0.459705	0.28

## Sheet: Figure 2E
P27 Chip quant
WT			Hes1GOF
0.73	2.066	0.2	293.6	84	371.09

## Sheet: Figure 3B
E11.5
Gene Name	WT								HES1GOF
Sox9	1.19	0.823	1.2	0.94					0.55	0.74	0.464	0.7
Sox5	0.92	1.23	0.85						0.489	0.74	0.323
Sox6	0.85	1.15	1.22						0.32	0.5595	0.7412
Acan	1.14	0.91	1.2	0.85					0.358	0.09	0.345	0.47
E12.5
Gene Name	WT								HES1GOF
Sox9	1.18	1.02	0.923						0.86	0.54	0.66
Sox5	1.2	0.98	0.923						0.78	0.6	0.56
Sox6	1.08	0.965	1.12						0.32	0.26	0.46
Acan	1.12	0.897	0.983						0.15	0.25	0.1

## Sheet: Figure 3C
Col2 Chip quant
WT			Hes1GOF
0.09	1.62	1.9	2.45	5.15	5.657

## Sheet: Figure 4B
Gene Name	WT								HES1GOF
Pax9	1.14417	1.14417	0.579589	1.31796	1.11027	1.0312	0.873432	1	0.142867	0.4936	0.483897	0.583897	0.719695	0.815732	0.590024	0.612
Alx4	0.9578	1.04	1.12	1.4					0.39	0.65	0.83	0.72
Fgf8	1.13749	0.954348	1.83936	1.01					2.82809	3.67926	3.14891	1.6
Bmp4	1.23905	1.23905	0.781163	0.833837					0.436094	0.620177	0.560543	0.560543

## Sheet: Figure 5B
Gene Name	WT								HES1GOF
Shh	1.27	1.11	1.18						15.29	16	6.5
Gli1	0.82	1.24	1.23	0.925	1.012				1.035	1.515	1.3	1.19	0.98413
Ptch1	2.2903	0.964547	0.452673	0.42	1.59	1	1.01		1.5261	2.05559	1.47216	0.8	1.58	1.53	1.23
Grem1	0.639458	2.41616	0.647235	1.18	0.72	1.5			3.91434	2.38196	4.11684	1.3	1.4	1.265

## Sheet: Figure 6B
Digit number	WT	Prx 1 CreRosahes1f/f	Shh LOF	Prx 1 CreRosahes1f/fShhf/f
	5	6	1	2			% of limbs
	5	6	1	3					WT	Prx1CreRosaHes1f/fShhf/+	Prx1CreShhf/f	Prx1CreRosaHes1f/fShhf/f
	5	6	1	2			0		0	0	0	0
	5	6	2	5			4		0	0	56.25	5.66038
	5	6	1	2			5		100	0	31.25	33.9623
	5	6	2	3			5.5		0	22.7273	12.5	47.1698
	5	6	1	2			6		0	75	0	9.43396
	5	5.5	3	2			6.5		0	2.27273	0	3.77359
	5	6	1	2			7		0	0	0	0
	5	6	3	3
	5	6	1	3
	5	6	2	2
	5	6	1	3
	5	6	1	4
	5	6	2	1
	5	5.5	2	3
	5	5.5		1
	5	5.5		3
	5	6		1
	5	6		4
	5	6		2
	5	6		3
	5	6		2
	5	6		3
	5	5.5		2
	5	6		2
	5	6		3
	5	6.5		3
	5	5.5		3
	5	5.5		3
	5	6		3
	5	6		5
	5	5.5		4
	5	6		3
	5	5.5		3
	5	6		3
	5	5.5		3
	5	6		3
	5	6		3
	5	6		3
	5	6		3
	5	6		2
	5	6		2
	5	6		3
	5			2
	5			3
				2
				2
				2
				3.5
				3
				4
				2

[truncated: 10 more sheets: Figure 6C, Figure 7B, Figure 7C, Figure 7D, Figure 8B, Figure 8C, Supp Figure 3B, Supp Figure 4A B, Supp Figure 6A, Supp Figure 6B]
